# Supplementary material for: Frequency of Convenience Cooking Product Use Is Associated with Cooking Confidence, Creativity, and Markers of Vegetable Intake
Source: Nutrients. 2023 Feb 15;15(4):966. doi: 10.3390/nu15040966 (PMC9967409; doi:10.3390/nu15040966)
Supplement: Supplementary file 1 [file nutrients-15-00966-s001.zip]

Archive with 1 entries (1 files):
- nutrients-2196828-supplementary.pdf
